# Supplementary material for: Evaluation of Alginate Hydrogel Microstrands for Stromal Cell Encapsulation and Maintenance
Source: Bioengineering (Basel). 2024 Apr 13;11(4):375. doi: 10.3390/bioengineering11040375 (PMC11048715; doi:10.3390/bioengineering11040375)
Supplement: Supplementary file 1 [file bioengineering-11-00375-s001.zip]

Archive with 3 entries (3 files):
- bioengineering-2940875-supplementary.pdf
- Movie S1.wmv
- Movie S2.wmv
